# Supplementary material for: Quality of life effects of androgen deprivation therapy in a prostate cancer cohort in New Zealand: can we minimize effects using a stratification based on the aldo-keto reductase family 1, member C3 rs12529 gene polymorphism?
Source: BMC Urol. 2016 Aug 2;16:48. doi: 10.1186/s12894-016-0164-4 (PMC4971639; doi:10.1186/s12894-016-0164-4)
Supplement: Additional file 2: Table S2. — Data used in the analysis -Karunasinghe et al. BMC Urology 2016. All parameters used in the analysis except for age data (that has been removed for patient anonymity). (XLSX 52 kb) [file 12894_2016_164_MOESM2_ESM.xlsx]

## Sheet: Sheet1
Data used in the analysis -Karunasinghe et al BMC Urology 2016
Study code	Ethnic group	Ever smoker	Achohol consumer	BMI	Final Gleason Score	Staging	AKR1C3 rs12529	Questionnaire date	ADT - Duration	GlobalHealthAtatus	PhysicalFunctioning	RoleFunctioning	EmotionalFunctioning	CognitiveFunctioning	SocialFunctioning	Fatigue	NauseaVomiting	Pain	Dyspnoea	Insomnia	AppetiteLoss	Constipation	Diarrhoea	FinancialDiff	UrinarySymptoms	BowelSymptoms	TreatmentSymptoms	SexualInterest	Sex activity (SA)	Depression	Anxiety	Stress
U040	Caucasian (British)	No	Yes	27	6 (3+3)	<3a	C/G	2014-03-06	No ADT	100	100	100	93.3	100	100	10	0	0		0	0	0	33.3	0	33.3	16.7	6.7	0		0	1	2
U042	Caucasian (British)	Yes	Yes	21	7 (3+4)	<3a	G/G	2014-03-19	Long Term	25	33.3	0	90	33.3	66.7	90	0	83.3	0	0	0	100	100	0	60	66.7	33.3	0		8	6	17
U058	Niuean	Yes	Yes	28	6 (3+3)		G/G	2014-02-21	No ADT	16.7	100	100	93.3	83.3	33.3	0	0	0	0	0	0	0	0	100	80	0	23.3	100	100	16	8	25
U083	New Zealand Caucasian	Yes	Yes	30	5 (2+3)		C/C	2014-03-06	No ADT	50	86.7	66.7	83.3	66.7	50	43.3	33.3	33.3	33.3	100	33.3	33.3	66.7	33.3	43.3	26.7	40	43.3	100	4	11	4
U089	New Zealand Caucasian	No	Yes	24	8 (3+5)		C/G	2014-02-14	No ADT	50	53.3	16.7	100	33.3	66.7	76.7	0	66.7	0	0	0	0	0	0	13.3	0	0	0		1	0	0
U098	New Zealand Caucasian	No	Yes	27	7 (4+3)		C/G	2014-02-20	No ADT	91.7	66.7	66.7	100	100	100	33.3	0	33.3	0	0	0	0	0	0	40	0	0	16.7		0	0	0
U100	Caucasian (European)	Yes	Yes	29	6 (3+3)		G/G	2014-03-04	No ADT	50	100	100	100	83.3	83.3	0	0	16.7	0	0	0	0	0	0	6.7	0	13.3	66.7	0	1	0	1
U104	Caucasian (European)	No	Yes	25	7 (3+4)		C/G	2014-03-02	No ADT	66.7	73.3	66.7	93.3	83.3	66.7	43.3	0	50	0	66.7	0	0	66.7	0	66.7	33.3	10	43.3	90	2	0	3
U105	New Zealand Caucasian	No	Yes	29	7 (3+4)	<3a	C/G	2014-02-25	No ADT	91.7	100	66.7	66.7	83.3	83.3	0	0	16.7	0	33.3	0	33.3	33.3	33.3	10	0	16.7	33.3	66.7	2	4	9
U112	New Zealand Caucasian	Yes	No tick	23	7 (3+4)		C/G	2014-02-11	No ADT	100	100	100	100	83.3	100	0	0	0	0	0	0	0	66.7	0	36.7	26.7	6.7	56.7	43.3	0	1	0
U116	New Zealand Caucasian	Yes	Yes	27	7 (3+4)		C/C	2014-03-06	No ADT	100	93.3	66.7	100	100	100	10	0	0	0	0	0	0	0	0	3.3	0	0	56.7	10	0	0	0
U119	Caucasian (British)	No	Yes	29	8 (4+4)	<3a	G/G	2014-02-28	Short term	66.7	100	100	100	83.3	50	0	0	0	0	0	0	0	0	0	33.3	0	33.3	66.7	66.7	0	0	1
U120	New Zealand Caucasian	No	Yes	25	6 (3+3)		C/G	2014-02-19	No ADT	33.3	33.3	16.7	100	66.7	16.7	23.3	0	83.3	0	33.3	0	33.3	0	0	53.3	0	6.7	0		1	0	0
U126	New Zealand Caucasian	Yes	Yes	22	6 (3+3)		C/G	2014-02-23	No ADT	83.3	100	100	100	100	100	0	0	0	0	0	0	0	0	0	3.3	0	6.7	100	66.7	0	0	0
U132	New Zealand Caucasian	Yes	Yes	25	7 (3+4)	<3a	C/G	2014-02-16	No ADT	83.3	40	0	66.7	83.3	66.7	23.3	0	33.3	0	0	0	0	0	66.7	13.3	0	6.7	23.3	56.7	0	0	0
U134	New Zealand Caucasian	Yes	Yes	32	7 (3+4)		C/G	2014-02-18	No ADT	83.3	100	100	100	100	100	0	0	0	0	0	0	0	0	0	3.3	6.7	10	43.3	56.7	0	1	1
U142	New Zealand Caucasian	No	Yes	26	6 (3+3)	<3a	C/G	2014-02-20	No ADT	75	100	100	83.3	100	100	0	0	0	0	33.3	0	0	0	0	16.7	0	10	66.7	10	0	0	1
U143	Caucasian (British)	Yes	No	25	7 (3+4)		C/C	2014-02-19	No ADT	58.3	53.3	66.7	66.7	83.3	33.3	56.7	0	66.7	66.7	33.3	0	0	0	33.3	56.7	6.7	16.7	66.7	10	11	9	13
U151	New Zealand Caucasian	No	Yes	23	7 (3+4)	<3a	C/G	2014-03-25	No ADT	66.7	100	100	66.7	66.7	100	23.3	0	0	0	33.3	0	0	0	0	13.3	0	0	33.3	76.7	0	0	0
U160	New Zealand Caucasian	No	Yes	30	6 (3+3)		C/G	2014-02-16	No ADT	91.7	86.7	83.3	66.7	83.3	100	10	16.7	0	0	0	0	33.3	0	0	36.7	16.7	23.3	66.7	66.7	16	10	14
U166	Caucasian (British)	Yes	No	24	7 (4+3)		G/G	2014-03-11	No ADT	83.3	100	100	100	100	100	0	0	0	0	0	0	0	0	0	3.3	0	0	56.7	66.7	0	0	0
U174	Caucasian (Welsh)	No	Yes	24	7 (3+4)		C/C	2014-02-18	No ADT	50	93.3	83.3	66.7	83.3	83.3	33.3	0	0	0	33.3	0	66.7	0	33.3	30	26.7	13.3	66.7		1	2	8
U176	Caucasian (British)	No	Yes	22	7 (3+4)		C/G	2014-01-21	No ADT	100	100	100	100	100	100	0	0	0	0	0	0	0	0	0	0	0	0	76.7	66.7	0	0	0
U181	New Zealand Caucasian	No	No	27	9 (4+5)	<3a	C/G	2014-02-21	No ADT	50	80	16.7	60	66.7	66.7	43.3	0	66.7	33.3	0	66.7	0	0	100	63.3	16.7	13.3	56.7	100	23	11	13
U182	Caucasian (Dutch)	Yes	Yes	26	7 (3+4)		C/G	2013-12-30	Long Term	83.3	100	100	100	100	100	0	0	0	0	0	0	0	0	0	26.7	0	10	0		0	0	0
U186	New Zealand Caucasian	Yes	Yes	30	7 (3+4+5)		C/G	2014-04-18	No ADT	83.3	100	100	100	100	100	0	0	0	0	0	0	0	0	0	20	0	16.7	100	90	0	0	0
U190	Caucasian (Dutch)	Yes	Yes	26	6 (3+3)		C/C	2014-04-12	Long Term	66.7	80	50	100	83.3	100	33.3	0	0	66.7	0	0	0	0	66.7	13.3	0	43.3	66.7	66.7	0	2	0
U192	New Zealand Caucasian (Irish descent)	Yes	Yes	28	7 (3+4)	>3a	C/G	2014-03-07	No ADT	25	60	0	16.7	0	0	76.7	0	100	66.7	100	33.3	100	66.7	100	93.3	76.7	60	43.3	100	31	22	39
U198	New Zealand Caucasian	Yes	Yes	31	7 (3+4)		C/C	2014-02-25	No ADT	91.7	46.7	33.3	6.7	83.3	100	56.7	0	66.7	33.3	33.3	0	0	0	0	3.3	0	23.3	33.3	90	8	2	17
U199	Samoan	No	No	38	6 (3+3)	<3a	G/G	2014-02-13	Long term	33.3	86.7	83.3	73.3	83.3	66.7	0	0	33.3	0	33.3	0	33.3	33.3	33.3	43.3	6.7	23.3	0		3	4	5
U202	Fijian/Indian/Samoan/European(German/US)	No	Yes	28	7 (4+3+5)	>3a	C/G	2014-02-16	No ADT	83.3	100	100	100	100	100	0	0	0	0	0	0	0	0	0	6.7	0	0	16.7		0	0	0
U203	New Zealand Caucasian	Yes	No	35	6 (3+3)		C/G	2013-11-09	No ADT	66.7	66.7	50	100	66.7	100	23.3	16.7	0	0	0	0	33.3	0	0	30	0	0	66.7	10	0	0	0
U205	New Zealand Caucasian	No	No	26	7 (3+4)	<3a	C/C	2014-02-14	Short term	100	100	100	100	100	100	0	0	0	0	0	0	0	0	0	6.7	6.7	16.7	33.3	33.3	0	0	0
U207	New Zealand Caucasian	No	Yes	23	7 (3+4)	<3a	C/C	2014-02-15	Long Term	0	100	100	60	66.7	66.7	0	0	0	0	66.7	0	33.3	33.3	0	30	26.7	16.7	10	23.3	0	4	7
U214	New Zealand Caucasian	Yes	Yes	29	7 (3+4)	<3a	C/G	2014-02-17	Long Term	75	100	100	66.7	83.3	66.7	23.3	0	0	0	0	33.3	0	33.3	0	30	6.7	26.7	66.7	66.7	9	5	9
U217	New Zealand Caucasian / Maori	No	No	27	6 (3+3)	<3a	C/C	2014-03-03	Short Term	75	73.3	66.7	40	100	83.3	83.3	50	16.7	0	66.7	33.3	33.3	33.3	0	40	6.7	26.7	33.3	56.7	1	1	17
U220	Caucasian (British)	Yes	Yes	25	9 (5+4)	<3a	G/G	2014-02-14	Long Term	83.3	93.3	100	100	83.3	100	0	0	0	0	33.3	0	0	0	0	13.3	6.7	0			0	1	0
U221	New Zealand Chinese	No	Yes	25	6 (3+3)		G/G	2014-02-21	No ADT	75	93.3	66.7	100	100	66.7	10	0	0	0	0	0	66.7	0	0	16.7	0	0	16.7		0	0	0
U227	New Zealand Caucasian	No	Yes	28	6 (3+3)		C/G	2013-10-12	No ADT	66.7	33.3	33.3	73.3	100	50	43.3	0	33.3	0	0	0	0	0	33.3	26.7	0	10	33.3	90	6	1	1
U229	New Zealand Maori	Yes	Yes	37	6 (3+3)	<3a	C/G	2014-02-14	Short Term	66.7	86.7	100	66.7	83.3	100	23.3	0	0	0	33.3	0	33.3	33.3	0	33.3	16.7	23.3	0		3	4	9
U231	New Zealand Maori	Yes	Yes	34	7 (3+4)	<3a	G/G	2014-02-14	No ADT	16.7	93.3	100	100	100	100	0	0	0	0	0	0	0	66.7	0	20	0	40	66.7	100	0	2	0
U235	New Zealand Caucasian	No	Yes	24	6 (3+3)	<3a	C/C	2014-01-11	No ADT	83.3	53.3	33.3	93.3	66.7	100	66.7	16.7	66.7	33.3	33.3	33.3	33.3	0	0	13.3	0	0	66.7	23.3	0	0	0
U236	New Zealand Caucasian	No	Yes	25	7 (3+4)	<3a	C/G	2013-12-12	No ADT	83.3	100	66.7	83.3	83.3	50	33.3	0	0	0	66.7	0	0	0	0	40	0	6.7	40	76.7	9	3	8
U237	New Zealand Caucasian / Maori (1/4)	Yes	Yes	24	6 (3+3)	<3a		2014-03-07	No ADT	41.7	73.3	66.7	66.7	66.7	66.7	23.3	0	33.3	0	33.3	0	0	0	0	16.7	0	10	56.7	56.7	9	2	13
U238	Caucasian (South African)	No	No	28	6 (3+3)	<3a	C/G	2014-02-16	Short term	33.3	46.7	16.7	50	66.7	16.7	43.3	0	83.3	0	33.3	33.3	33.3	0	0	53.3	26.7	40	0		39	2	8.5
U239	New Zealand Caucasian	Yes	Yes	31	7 (4+3)	<3a	G/G	2014-02-16	No ADT	100	100	66.7	100	83.3	100	23.3	0	16.7	0	0	0	0	0	0	53.3	6.7	16.7	0		9	9	8
U241	New Zealand Caucasian	No	Yes	26	8 (3+5)	<3a	C/G	2014-02-20	No ADT		100	100	100	83.3	100	0	0	0	0	33.3	0	0	0	0	16.7	0	10	16.7	100	4	0	3
U244	New Zealand Caucasian	No	No	24	7 (3+4)	<3a	C/C	2014-06-30	No ADT	75	100	100	100	100	100	0	0	0	0	0	0	0	0	0	13.3	0	0	33.3		0	0	0
U245	New Zealand Caucasian	No	Yes	28	7 (3+4)	<3a	G/G	2014-02-28	No ADT	50	86.7	66.7	40	83.3	50	43.3	0	50	0	66.7	0	33.3	33.3	33.3	50	6.7	0	100		7	5	14
U246	New Zealand Caucasian	Yes	Yes	25	7 (4+3)		C/G	2014-02-25	No ADT	66.7	46.7	0	100	83.3	100	23.3	16.7	0	0	33.3	0	0	0	0	16.7	0	0	76.7	33.3	0	0	1
U249	New Zealand Caucasian / Maori	Yes	No	28	7 (4+3)	<3a	G/G	2014-02-12	Long Term		100	100	100	100	100	0	0	0	0	0	0	0	0	0						0	0	0
U252	New Zealand Caucasian	Yes	No	31	7 (3+4)	<3a	C/C	2014-02-28	No ADT	91.7	100	100	100	100	100	0	0	0	0	0	0	33.3	0	0	43.3	0	23.3	56.7	100	3	1	0
U256	New Zealand Caucasian / Maori (1/8)	Yes	Yes	22	7 (3+4)	<3a	C/G	2014-02-17	Short term	83.3	93.3	83.3	93.3	83.3	100	10	0	16.7	33.3	0	0	0	0	0	13.3	6.7	16.7	66.7	56.7	0	1	4
U261	New Zealand Caucasian	No	No	25	7 (3+4)	<3a	G/G	2014-02-19	Long Term	83.3	93.3	100	100	83.3	100	10	0	0	33.3	0	0	0	0	0	0	0	60	0	66.7	0	2	0
U267	New Zealand Caucasian	Yes	No	29	7 (3+4)	<3a	G/G	2014-02-13	No ADT	66.7	100	100	100	100	100	0	0	0	0	0	0	0	0	0	23.3	0	6.7	0		0	0	0
U272	Caucasian / Samoan (1/4)	No	Yes	36	6 (3+3)	<3a	C/G	2014-02-15	No ADT	58.3	73.3	50	66.7	100	83.3	23.3	0	33.3	33.3	0	0	33.3	0	0	46.7	16.7	20	56.7	66.7	2	0	1
U275	New Zealand Caucasian	Yes	Yes	31	7 (3+4)		C/G	2014-02-13	No ADT	58.3	86.7	66.7	66.7	83.3	66.7	10	0	16.7	0	33.3	0	33.3	0	0	63.3	26.7	16.7	56.7	66.7	1	0	5
U278	New Zealand Caucasian	No	Yes	31	7 (4+3)		G/G	2014-02-13	No ADT	83.3	100	100	93.3	100	83.3	33.3	0	0	0	33.3	0	33.3	33.3	0	53.3	33.3	26.7	90	90	13	11	13
U282	New Zealand Caucasian	Yes	Yes	26	7 (3+4+5)	<3a	C/G	2014-02-28	No ADT	50	53.3	0	100	83.3	33.3	90	0	50	0	100	0	100	0	33.3	60	40	10	16.7		7	2	13
U283	New Zealand Caucasian	No	Yes	25	7 (3+4)		C/G	2013-10-15	No ADT	25	93.3	50	50	50	66.7	56.7	0	66.7	0	33.3	33.3	33.3	0	33.3	66.7	0	16.7	33.3		13.5	4	14
U284	Caucasian (Northern Ireland)	No	Yes	24	6 (3+3)		C/C	2014-03-03	No ADT	91.7	100	83.3	83.3	100	66.7	0	0	0	0	0	0	0	0	0	30	0	10	33.3		5	0	0
U285	New Zealand Caucasian	No	No	36	7 (4+3)	>3a	C/G	2013-12-10	Long Term	75	80	66.7	86.7	83.3	66.7	56.7	0	50	0	100	0	33.3	66.7	0	70	33.3	76.7	0		5	9	21
U289	New Zealand Caucasian	Yes	Yes	30	8 (3+5)	<3a	C/C	2014-02-13	No ADT	83.3	93.3	100	100	100	100	0	0	0	33.3	0	0	0	0	0	0	0	0	33.3	10	0	0	1
U294	New Zealand Caucasian	No	No	29	8 (4+4)	>3a	C/G	2014-02-25	Long Term	83.3	86.7	100	93.3	83.3	83.3	43.3	0	16.7	33.3	33.3	0	0	0	0	20	0	23.3	66.7	56.7	0	3	0
U295	Caucasian (Australian)	No	No	24	6 (3+3)	<3a	C/G	2014-01-08	No ADT	100	100	100	100	100	100	0	0	0	0	0	0	0	0	0	3.3	0	0	0		0	0	0
U296	Caucasian (British)	Yes	Yes	31	8 (4+4)	<3a	C/G	2014-02-17	Long term	33.3	66.7	33.3	53.3	16.7	16.7	66.7	100	16.7	0	66.7	0	100	100	0	46.7	0	50	0		22	7	14
U305	Caucasian (British)	Yes	Yes	24	7 (3+4)	<3a		2014-02-14	No ADT	66.7	80	33.3	93.3	83.3	83.3	23.3	0	33.3	0	33.3	0	33.3	33.3	0	16.7	0	6.7	56.7	90	1	1	2
U313	New Zealand Caucasian	Yes	Yes	28	8 (4+4)	<3a	C/G	2014-01-18	Long Term	25	66.7	16.7	50	83.3	0	43.3	33.3	0	66.7	66.7	33.3	0	66.7	66.7	60	16.7	66.7	10	76.7	26	5	19
U315	Caucasian (English)	Yes	Yes	27	7 (3+4)		C/C	2013-12-14	No ADT	83.3	100	100	100	100	100	0	0	0	0	33.3	0	0	0	0	13.3	0	0	33.3	33.3	2	0	3
U321	New Zealand Caucasian	Yes	No	32	6 (3+3)	<3a	C/C	2014-01-29	Short term	41.7	53.3	0	26.7	33.3	33.3	90	0	33.3	0	66.7	66.7	33.3	33.3	0	36.7	26.7	16.7	43.3	76.7	11	2	4
U325	Caucasian (Scottish)	Yes	Yes	23	6 (3+3)	<3a	C/C	2014-04-30	No ADT	66.7	93.3	100	83.3	66.7	83.3	0	0	0	0	0	0	0	0	0	20	0	0	16.7		0	0	0
U331	Caucasian (Scottish)	Yes	Yes	29	7 (4+3)	<3a	G/G	2013-12-15	Long Term	75	100	100	100	83.3	100	23.3	0	0	66.7	0	0	33.3	0	0	16.7	6.7	33.3	100		0	3	1
U332	New Zealand Caucasian	No	Yes	25	7 (3+4)		C/G	2014-02-08	No ADT	66.7	80	66.7	66.7	66.7	50	23.3	0	0	0	33.3	0	33.3	0	0	36.7	6.7	10	33.3		3	1	4
U334	New Zealand Caucasian	No	Yes	21	8 (3+5) - 9 (4+5)	<3a	C/G	2013-12-29	No ADT	33.3	40	16.7	100	100	66.7	90	0	50	0	33.3	66.7	66.7	0	0	6.7	0	10	23.3	66.7	2	1	0
U342	New Zealand Caucasian	Yes	Yes	32	7 (3+4)		C/G	2014-02-21	Long Term	83.3	93.3	100	90	83.3	100	33.3	0	0	33.3	33.3	0	0	33.3	0	13.3	0	23.3	0		0	0	3
U349	Caucasian (English)	Yes	Yes	32	6 (3+3)		C/G	2013-07-27	No ADT	100	100	100	100	100	100	10	0	16.7	33.3	33.3	0	0	0	0	36.7	0	0	100	10	0	0	0
U350	New Zealand Caucasian	Yes	Yes	26	7 (4+3)		C/C	2014-02-12	Long Term	50	80	83.3	26.7	100	66.7	23.3	0	0	0	0	0	0	33.3	66.7	36.7	0	43.3	16.7		24	10	25
U352	New Zealand Caucasian	No	Yes	26	7 (3+4)	<3a	C/G	2013-11-25	No ADT	50	26.7	0	50	16.7	16.7	90	50	50	66.7	0	33.3	66.7	0	100	80	6.7	60	33.3	100	32	20	41
U357	New Zealand Caucasian	Yes	Yes	38	10 (5+5)	>3a	C/C	2014-01-12	Long Term	41.7	73.3	50	26.7	50	50	56.7	33.3	50	66.7	66.7	66.7	66.7	100	66.7	53.3	50	83.3	0		28	21	28
U360	New Zealand Caucasian	No	No	25	5 (3+2)		C/C	2014-02-17	Long Term	50	60	66.7	100	100	100	33.3	33.3	16.7	66.7	33.3	66.7	33.3	0	0	40	0	10	0	0	0	0	0
U362	New Zealand Caucasian / Maori	Yes	Yes	37	7 (3+4)		C/C	2013-12-19	No ADT	0	53.3	33.3	26.7	100	16.7	66.7	0	66.7	33.3	33.3	33.3	66.7	0	0	46.7	6.7	60	0		12	13	13
U363	New Zealand Caucasian / Maori	Yes	No	30	4 (2+2)		C/G	2014-02-13	Long Term	66.7	100	83.3	93.3	100	100	10	0	16.7	0	33.3	0	33.3	0	0	13.3	6.7	33.3	33.3		2	0	2
U365	Caucasian (Welsh)	No	Yes	34	7 (3+4+5)	<3a	C/C	2014-02-14	No ADT	8.3	80	100	50	66.7	60	33.3	0	33.3	0	66.7	0	66.7	0	33.3	66.7	66.7	46.7	56.7	100	18	10	16
U367	New Zealand Caucasian	No	Yes	23	7 (3+4)		C/G	2013-10-04	No ADT	100	100	100	100	100	100	0	0	0	0	0	0	0	0	0	3.3	0	6.7	100	0	0	0	0
U369	New Zealand Caucasian	Yes	Yes	25	7 (4+3)		C/G	2014-02-22	No ADT	41.7	73.3	66.7	100	100	50	66.7	0	0	66.7	0	33.3	0	0	0	16.7	0	23.3	0		1	7	2
U371	Caucasian (Norwegian)	Yes	Yes	25	7 (4+3)	<3a	C/C	2014-02-18	No ADT	91.7	93.3	100	100	100	100			0			0	33.3	33.3	0	10	0	0	33.3	33.3	0	1	0
U373	New Zealand Caucasian	Yes	Yes	26	6 (3+3)	<3a	C/G	2013-07-27	No ADT		86.7	100													33.3	6.7	23.3	33.3	56.7	9	6	12
U375	New Zealand Caucasian	Yes	No	31	8 (4+4)	<3a	C/G		Long Term	83.3	93.3	100	83.3	100	100	33.3	0	16.7	66.7	33.3	0	0	0	0	30	16.7	66.7	0		2	7	15
U376	Caucasian (South African)	Yes	Yes	26	6 (3+3)	<3a	C/C	2013-12-16	No ADT	75	100	100	60	100	100	10	0	0	0	0	0	0	33.3	0	36.7	6.7	6.7	66.7	56.7	11	1	7
U377	Caucasian (Australian)	Yes	No	25	7 (3+4)	<3a	C/C	2013-12-13	No ADT	33.3	40	33.3	66.7	83.3	50	56.7	0	66.7	0	33.3	100	100	0	0	36.7	26.7	6.7	0	33.3	1	1	0
U379	Caucasian (English)	Yes	No	28	7 (3+4)	<3a	C/G	2013-12-17	No ADT	58.3	100	100	66.7	100	50	0	0	0	0	0	0	0	0	33.3		0	16.7	33.3	90	8	1	7
U381	Caucasian (English)	Yes	No	23	7 (3+4)	<3a	C/C	2014-02-14	No ADT	33.3	33.3	16.7	66.7	16.7	16.7	76.7	16.7	66.7	33.3	100	66.7	100	66.7	33.3	40	33.3	23.3	16.7		13	15	13
U383	New Zealand Caucasian	No	No	29	7 (3+4)		C/G	2013-12-11	No ADT	83.3	100	100	100	100	100	0	0	0	0	66.7	0	0	0	0	33.3	0	0	0		0	0	0
U387	New Zealand Caucasian	No	Yes	22	6 (3+3)	<3a	C/G	2014-01-15	No ADT		93.3	100	100	100	83.3	33.3	0	0	0	0	0	0	33.3	33.3	10	23.3	0	33.3		0	1	0
U389	Caucasian (English)	No	Yes	23	7 (3+4)	<3a	G/G	1934-12-13	Short Term	83.3	100	100	73.3	83.3	83.3	23.3	0	16.7	0	0	33.3	66.7	0	0	30	0	16.7	66.7	66.7	0	3	9
U390	New Zealand Caucasian	No	No	24	7 (3+4)	<3a	G/G	2014-02-14	Short Term	100	100	100	66.7	100	100	23.3	16.7	0	0	0	0	0	0	0	16.7	0	33.3	10	66.7	10	2	9
U393	New Zealand Caucasian	Yes	No	25	7 (4+3)	<3a	G/G	2013-12-12	No ADT	91.7	73.3	66.7	100	100	100	23.3	0	16.7	0	0	0	0	0	0	0	0	0	43.3	66.7	0	0	0
U395	Caucasian (Australian)	No	Socially	28	7 (4+3)	<3a	G/G	2014-02-25	Short Term	66.7	93.3	33.3	66.7	50	83.3	56.7	0	0	0	0	0	0	0	0	26.7	16.7	23.3	56.7	76.7	14	12	14
U398	Caucasian (Australian)	Yes	Yes	27	7 (4+3) with minimal focal 8 (4+4)	<3a	G/G	2014-01-01	Long Term	16.7	100	33.3	26.7	66.7	0	33.3	0	33.3	0	66.7	0	0	33.3	33.3	33.3	6.7	40	0		29	17	29
U399	New Zealand Caucasian	Yes	Yes	28	8 (4+4)	>3a	C/C	2013-12-12	Long Term	75	86.7	100	93.3	66.7	100	23.3	0	0	0	33.3	0	33.3	0	0	26.7	16.7	23.3	0		0	2	3
U403	New Zealand Caucasian	No	Yes	22	7 (3+4)		C/C	2014-01-15	No ADT	100	100	100	100	100	100	0	0	0	0	0	0	0	0	0	33.3	0	0	33.3		2	0	1
U404	Caucasian (English)	Yes	Yes	32	8 (4+4+5)		G/G	2014-01-09	No ADT	100	100	100	100	100	83.3	10	0	0	0	0	0	0	0	0	3.3	6.7	10	43.3	56.7	0	0	1
U408	Caucasian (English)	Yes	Yes	27	7 (3+4)	>3a	C/G	2013-12-10	Long Term	100	100	100	100	100	100	0	0	0	0	0	0	0	0	0	3.3	0	16.7	100		0	0	0
U410	New Zealand Caucasian	Yes	alcohol toxic, no drink for 10 years	31	6 (3+3)	<3a	G/G	2014-02-24	No ADT	83.3	100	100	60	50	100	16.7	0	0	0	33.3	0	33.3	66.7	0	16.7	6.7	6.7	43.3	43.3	3	4.5	11
U411	Caucasian (Scotland)	Yes	No	30	7 (3+4)	<3a	C/G	2013-12-28	No ADT	50	60	0	50	100	66.7	76.7	0	16.7	0	0		33.3	0	0	33.3	0	13.3	50		8	6	15
U413	New Zealand Caucasian	Yes	No	19	7 (3+4)		C/G	2014-02-17	Short Term	66.7	73.3	50	100	100	66.7	23.3	0	50	33.3	0	0	33.3	0	0	30	0	10	66.7	76.7	0	1	2
U415	Caucasian (English)	No	No	28	7 (3+4)	<3a	G/G	2013-12-14	No ADT	66.7	100	100	100	66.7	100	10	0	0		0	0	66.7	0	0	20	0	23.3	83.3		2	4	3
U417	Caucasian (English)	No	No	30	7 (3+4)	<3a	C/G	2014-03-01	No ADT	66.7	100	100	100	100	33.3	0	0	0	0	0	0	0	0	0	26.7	0	10	43.3	43.3	0	0	0
U419	New Zealand Caucasian	No	No	31	7 (4+3)	>3a	C/C	2014-01-11	Long Term	50	66.7	0	100	66.7	66.7	43.3	0	33.3	0	0	0	0	0	33.3	46.7	26.7	26.7	10	100	4	5	14
U420	Caucasian (English)	Yes	No	25	9 (4+5)	<3a	C/G	2014-02-09	No ADT	100	100	100	100	100	100	0	0	0	0	0	0	0	0	0	13.3	0	3.3	76.7	56.7	0	0	2
U422	New Zealand Caucasian	Yes	No	22	7 (3+4)	<3a	C/C	2014-02-14	Short term	83.3	100	100	100	100	100	23.3	0	0	0	0	0	0	0	0	6.7	26.7	16.7	23.3	43.3	0	1	0
U423	New Zealand Caucasian	No	No	25	7 (4+3)	<3a	C/G	2013-12-12	No ADT	75	100	100	100	100	100	0	0	0	0	0	0	0	0	0				33.3	66.7	0	0	0
U424	New Zealand Caucasian	Yes	No	32	9 (4+5)	>3a	C/C	2014-01-05	No ADT	16.7	100	100	83.3	83.3	33.3	10	0	0	0	33.3	0	33.3	0	33.3	26.7	0	23.3	0		4	2	2
U430	New Zealand Caucasian	No	No	25	9 (4+5)	>3a	C/C	2014-04-11	Long Term	91.7	100	100	100	83.3	100	0	0	0	0	0	0	0	0	0	0	0	0	33.3	90	0	0	4
U440	New Zealand Caucasian	Yes	No	25	6 (3+3)	<3a	C/C	2013-12-12	Short Term	66.7	100	100	93.3	83.3	66.7	23.3	0	0	0	0	0	0	0	0	0	6.7	13.3	66.7	100	0	0	1
U443	Caucasian (English)	No	No	29	7 (4+3)		C/G	2014-03-20	No ADT	66.7	93.3	50	33.3	33.3	0	56.7	0	0	0	66.7	0	0	0	0	3.3	16.7	16.7	33.3	100	25	16	25
U448	Caucasian (English)	No	No	28	7 (3+4)	<3a	C/G	2014-02-17	No ADT	75	93.3	83.3	100	83.3	66.7	0	0	0	0	0	0	33.3	0	0	36.7	26.7	26.7	16.7		2	1	1
U458	Caucasian (English)	No	No	26	10 (5+5)		C/G	2013-12-12	Long Term	50	100	66.7	66.7	33.3	66.7	43.3	0	33.3	0	66.7	0	0	66.7	33.3	73.3	6.7	66.7	33.3	33.3	3	4	2
U462	New Zealand Caucasian	Yes	No	28	7 (4+3)		G/G	2014-03-10	Short term	66.7	86.7	66.7	73.3	66.7	50	23.3	0	16.7	0	33.3	0	33.3	0	0	40	0	33.3	66.7		15	1	14
U463	Caucasian (English)	No	No	31	6 (3+3)		C/G	2013-07-29	No ADT	25	73.3	50	16.7	33.3	50	56.7	0	33.3	33.3	100	33.3	33.3	33.3	100	33.3	0	10	16.7		25	14	24
U466	Caucasian (English)	Yes	No	27	7 (3+4)	<3a	C/G	2013-12-15	No ADT	83.3	100	66.7	100	83.3	83.3	33.3	0	16.7	0	33.3	0	33.3	0	0	30	0	16.7	56.7	90	0	0	5
U468	Caucasian (Scotland)	Yes	No	29	7 (3+4)		C/G	2013-12-11	No ADT	83.3	86.7	50	100	100	100	10	0	16.7	0	0	0	0	0	0	53.3	0	0	33.3		0	1	0
U471	New Zealand Caucasian	No	No	29	7 (3+4)		C/G	2014-01-03	No ADT	75	100	100	93.3	100	100	23.3	0	0	0	33.3	0	33.3	0	0	13.3	6.7	16.7	23.3	56.7	0	1	3
U475	Caucasian (Australian)	No	No	29	7 (4+3+5)		G/G	2014-01-15	No ADT		80	83.3	100	100	66.7	10	0	0	0	0	0	66.7	0	33.3	26.7	6.7	6.7	50		0	1	1
U476	New Zealand Caucasian	Yes	No	30	7 (3+4)		C/G	2014-01-14	Long Term	83.3	100	100	93.3	100	100	0	0	0	0	0	0	0	0	0	16.7	0	16.7	10	66.7	0	0	0
U477		No	No	24	9 (4+5)			2014-02-13	Long Term	75	73.3	83.3	73.3	100	83.3	23.3	0	0	0	0	0	33.3	0	0	26.7	0	10	16.7		3	7	0
U478	New Zealand Caucasian	Yes	No	21	7 (3+4)		C/C	2013-12-14	Long Term	83.3	100	100	83.3	83.3	100	33.3	0	0	0	33.3	0	0	33.3	0	30	6.7	10	0		25	2	6
U480	New Zealand Caucasian	Yes	No	28	6 (3+3)	<3a	C/C		No ADT	83.3	80	83.3	100	83.3	83.3	23.3	0	0	0	0	0	0	0	33.3	13.3	0	0	43.3	33.3	2	1	0
U481	Caucasian (English)	Yes	No	27	7 (3+4)	<3a	G/G	2014-02-14	No ADT	83.3	100	100	83.3	100	50	16.7	0	0	0	100	0	0	0	0	36.7	16.7	26.7	66.7	56.7	0	0	4.5
U483	New Zealand Caucasian	No	No	28	7 (4+3+5)	<3a	C/G	2014-01-16	Long Term	66.7	86.7	66.7	73.3	83.3	83.3	56.7	0	0	0	0	0	0	33.3	0	40	6.7	16.7	76.7	43.3	4	1	6
U485	Caucasian (Netherlands)	Yes	No	30	9 (4+5)	<3a	C/G	2013-12-11	Long Term	91.7	100	100	100	83.3	100	10	0	0	0	0	0	0	0	0	13.3	0	33.3	0		0	1	4
U486	New Zealand Maori	No	No	27	9 (4+5)	<3a	G/G	2014-02-01	Long Term	66.7	93.3	83.3	83.3	83.3	100	23.3	0	0	0	33.3	0	33.3	33.3	0	30	6.7	33.3	0		2	0	0
U490	Caucasian (English)	Yes	No	27	7 (3+4)	<3a	C/G	2014-02-13	No ADT	83.3	93.3	100	100	66.7	83.3	23.3	0	16.7	0	0	0	0	0	0	0	0	0	16.7		0	1	0
U492	New Zealand Caucasian	No	No	27	6 (3+3)		C/C	2014-11-01	No ADT	50	26.6667	33.3333	66.6667	100	33.3333	77.7778	16.6667	66.6667	33.3333	33.3333	33.3333	33.3333	0	33.3333	83.3333	75	22.2222	33.3333		14	4	14
U497	New Zealand Caucasian	No	No	24	9 (5+4)	>3a	G/G	2014-02-14	Short term	100	100	100		100	100									0	13.3	0	6.7	33.3	100	1	3	9
U500	New Zealand Caucasian	Yes	No	30	7 (4+3)		C/C	2013-12-14	No ADT	75	100	66.7	100	83.3	100	0	0	16.7	0	0	0	33.3	0	0	10	6.7	10	33.3	10	1	2	0
U501	New Zealand Caucasian	Yes	No	32	7 (4+3)	<3a	C/C	2013-12-12	No ADT	83.3	86.7	66.7	83.3	83.3	66.7	33.3	0	0	0	33.3	33.3	0	0	0	20	6.7	16.7	56.7	66.7	0	1	0
U503	Caucasian (German)	Yes	No	27	7 (3+4)	<3a	C/G	2014-02-14	No ADT	50	66.7	83.3	100	83.3	83.3	56.7	16.7	33.3	66.7	33.3	66.7	0	33.3	33.3	33.3	40	10	0	100	1	4	2
U508	New Zealand Caucasian	No	No	21	6 (3+3)	<3a	C/G	2013-12-22	No ADT	50	66.7	83.3	83.3	66.7	100	66.7	0	16.7	0	100	33.3	33.3	33.3	0	76.7	6.7	10	56.7	100	14	3	1
U509	Caucasian (Pacific Island)	Yes	No	26	8 (4+4)	<3a	G/G	2013-12-24	Long Term	58.3	40	33.3	66.7	50	0	90	0	50	100	66.7	66.7	100	33.3	0	50	33.3	33.3	16.7		7	10	7
U510	New Zealand Caucasian	Yes	Yes	24	7 (3+4)	<3a	C/G	2014-01-04	Long Term	58.3	73.3	66.7	40	33.3	50	56.7	0	66.7	0	66.7	0	33.3	33.3	33.3	30	40	26.7	33.3	43.3	27	23	25
U512	New Zealand Caucasian	Yes	Yes	29	6 (3+3)	<3a	C/C	2013-08-20	Long Term	100	100	66.7	93.3	100	100	23.3	0	0	0	0	0	0	0	0	6.7	16.7	16.7	0		1	2	1
U515	Caucasian (Dutch)	Yes	Yes	32	7 (3+4)	<3a	C/G	2013-10-20	No ADT	83.3	100	100	100	100	100	0	0	0	0	0	0	0	0	0	40	0	10	56.7	76.7	0	0	0
U516	New Zealand Caucasian	Yes	Yes	28	7 (4+3+5)	<3a	G/G	2013-12-10	Long Term	83.3	93.3	83.3	83.3	83.3	100	23.3	0	0	0	0	0	0	0	0	20	6.7	23.3	0		0	1	0
U520	New Zealand Caucasian	Yes	Yes	25	7 (3+4)	<3a	G/G	2013-12-20	Long Term	83.3	86.7	100	66.7	50	83.3	43.3	0	0	33.3	33.3	0	0	0	33.3	26.7	6.7	50	66.7		10	21	19
U522	New Zealand Caucasian	Yes	Yes	28	7 (3+4)	<3a	C/G	2013-11-01	No ADT	41.7	60	50	66.7	83.3	83.3	56.7	0	16.7	33.3	66.7	33.3	33.3	33.3	33.3	46.7	0	6.7	0		3	1	1
U523	New Zealand Caucasian	No	Socially	25	8 (4+4)	<3a	C/C	2014-01-18	Long Term	83.3	100	100	100	83.3	83.3	23.3	0	0	0	0	0	0	0	0	3.3	0	20	0		0	2	0
U526	Caucasian (England)	Yes	Yes	31	6 (3+3)		C/G	2013-08-01	No ADT	83.3	86.7	100	93.3	83.3	50	10	33.3	0	0	33.3	0	33.3	33.3	0	36.7	33.3	50	43.3	90	5	8	10
U527	Caucasian (Netherlands)	Yes	Yes	27	9 (4+5)	>3a	C/C	2014-01-01	Long Term	25	53.3	33.3	100	83.3	33.3	56.7	0	16.7	66.7	0	33.3	66.7	66.7	0	36.7	36.7	43.3	33.3	33.3	9	9	12
U528	Caucasian (England)	Yes	Yes	26	9 (4+5)		C/G	2013-12-14	No ADT	83.3	100	100	100	100	100	0	0	0	0	0	0	0	66.7	33.3	40	6.7	0	10	100	0	0	0
U535	New Zealand Caucasian	Yes	Yes	24	6 (3+3)	<3a	C/G	2013-07-28	No ADT	66.7	100	100	93.3	83.3	100	0	0	0	0	0	0	0	33.3	0	20	16.7	10	43.3	33.3	2	3	7
U536	Caucasian (England)	No	Yes	28	8 (4+4)	>3a	G/G	2014-01-15	Long Term	50	73.3	66.7	93.3	100	50	66.7	0	16.7	66.7	0	33.3	33.3	0	0	30	0	10	50		5	7	3
U538	Caucasian (England)	No	No	27	9 (4+5+3)	<3a	C/G	2013-12-14	Short Term	83.3	100	100	73.3	100	66.7	0	0	0	0	0	0	0	0	33.3	20	0	0	16.7		0	0	3
U541	New Zealand Caucasian	No	No	27	9 (5+4)	>3a	G/G	2013-12-22	No ADT	75	93.3	83.3	100	100	33.3	0	0	0	0	33.3	0	33.3	33.3	0	43.3	0	10	0		0	2	1
U544	New Zealand Caucasian	No	No	29	9 (5+4)	>3a	C/C	2013-12-17	Long Term	50	93.3	66.7	73.3	83.3	66.7	43.3	0	0	33.3	66.7	0	0	0	0	30	26.7	26.7	43.3	56.7	15	1	9
U547	Caucasian (Italian)	No	Yes	33	7 (4+3)	<3a	G/G	2013-12-27	Short Term	58.3	86.7	83.3	73.3	83.3	66.7	33.3	0	0	0	33.3	0	0	33.3	0	46.7	6.7	16.7	0		0	1	11
U549	New Zealand Caucasian	No	Yes	30	7 (4+3)	<3a	C/C	2013-12-18	No ADT	100	93.3	100	100	100	100	0	0	0	0	0	0	0	0	33.3	6.7	0	0	66.7	43.3	0	0	0
U552	Caucasian (England)	Yes	Yes	27	9 (4+5)	<3a	G/G	2014-02-20	Long Term	75	100	83.3	100	100	100	23.3	0	0	0	0	0	0	0	0	40	6.7	6.7	0		0	0	0
U553	New Zealand Caucasian	No	No	27	7 (4+3)	<3a	C/C	2013-12-13	No ADT		93.3	66.7	66.7	100	100	76.7	0	0	0	66.7	0	0	0	0	26.7	26.7	23.3	56.7	100	4	3	13
U556	New Zealand Caucasian / Maori 1/8	Yes	Yes	33	7 (4+3+5)	<3a	C/G	2013-04-08	No ADT	83.3	100	100	100	66.7	100	33.3	0	0	0	33.3	0	0	0	0	23.3	6.7	16.7	33.3		0	1	0
U585	New Zealand Caucasian	No	Yes	27	7 (3+4)	<3a	C/G	2013-07-30	No ADT	50	66.7	83.3	73.3	83.3	83.3	0	0	0	33.3	0	33.3	0	0	33.3	20	0	10	33.3		12	3	12
U586	New Zealand Caucasian	No	No	29	7 (4+3)		C/G	2013-07-30	Long Term	58.3	80	100	83.3	83.3	100	43.3	0	0	66.7	66.7	0	66.7	66.7	0	20	26.7	0	16.7		4	2	0
U587	New Zealand Caucasian	No	Yes	27	7 (3+4)	<3a	C/C	2013-07-21	No ADT	50	86.7	66.7	100	66.7	66.7	33.3	0	0	0	33.3	0	0	33.3	0	13.3	0	6.7	16.7		0	0	3
U588	Caucasian - England	Yes	No	41	8 (4+4)	<3a	CG	2013-08-14	Long Term	58.3	93.3	33.3	100	100	100	56.7	0	0	0	0	0	0	0	0	33.3	0	50	56.7	66.7	0	2	0
U589	New Zealand Caucasian	Yes	Yes	27	9 (4+5)	<3a	C/G	2013-08-14	No ADT	66.7	86.7	33.3	100	83.3	83.3	23.3	0	33.3	0	33.3	0	0	0	0	13.3	0	16.7	43.3	76.7	1	0	6
U591	New Zealand Caucasian	No	Yes	21	6 (3+3)		C/C	2013-08-13	No ADT	75	100	100	60	100	100	10	0	0	0	33.3	0	0	0	0	6.7	0	6.7	76.7	23.3	8	0	6
U592	New Zealand Caucasian	Yes	Yes	21	7 (4+3)	<3a	G/G	2013-08-11	Long Term	66.7	93.3	83.3	66.7	83.3	66.7	43.3	0	0	0	66.7	0	33.3	0	0	23.3	6.7	6.7	0		9	1	13
U593	Caucasian - Australia	Yes	Yes	25	7 (3+4)	<3a	CC	2013-08-19	No ADT	41.7	93.3	0	66.7	66.7	50	33.3	0	33.3	0	33.3	0	0	0	33.3	100	33.3	40	23.3	100	25	13	26
U594	Caucasian - England	No	Yes	27	6 (3+3)		G/G	2013-08-12	No ADT	83.3	93.3	83.3	100	100	83.3	0	0	0	0	0	0	0	0	0	16.7	0	6.7	76.7	10	0	0	0
U595	New Zealand Caucasian	Yes	Yes	26	6 (3+3)		C/G	2013-08-14	No ADT	83.3	93.3	83.3	100	66.7	100	23.3	0	16.7	0	0	0	0	0	0	20	6.7	6.7	43.3	43.3	0	0	0
U596	New Zealand Caucasian	Yes	No	28	7 (3+4)	<3a		2013-08-14	Long Term	83.3	86.7	66.7		66.7	66.7									0	6.7	6.7	26.7	33.3	56.7	9	9	16
U597	New Zealand Caucasian	No	No	25	7 (3+4)	<3a	C/G	2013-08-27	No ADT	100	100	100	100	100	100	0	0	0	0	0	0	33.3	0	0	26.7	0	10	0		0	0	0
U598	New Zealand Caucasian	Yes	No	30	6 (3+3)		CC	2013-08-15	No ADT	58.3	86.7	100	100	100	66.7	33.3	0	0	33.3	33.3	33.3	33.3	0	0	33.3	6.7	26.7	23.3	90	1	0	3.5
U599	New Zealand Caucasian	No	Yes	29	6 (3+3)		C/G	2013-09-03	No ADT	75	100	66.7	73.3	83.3	83.3	10	16.7	16.7	0	33.3	0	33.3	33.3	0	40	6.7	0	76.7	0	0	1	6
U600	Caucasian - Russian	Yes	No	26	8 (4+4)	>3a	G/G	2013-09-10	Long Term	50	80	66.7	50	100	66.7	33.3	16.7	33.3	0	0	0	0	0	0	16.7	6.7	40	33.3	76.7	4	3	8
U601	New Zealand Caucasian	No	No	32	6 (3+3)	<3a	C/C	2013-09-04	No ADT	100	100	100	100	83.3	100	0	0	0	0	0	0	0	0	0	16.7	0	10	66.7	23.3	0	0	5
U603	New Zealand Caucasian	No	Yes	29	6 (3+3)	<3a	CG	2013-09-12	No ADT	75	100	100	93.3	100	100	0	0	0	0	0	0	0	0	0						0	0	0
U604	Caucasian - England	Yes	No	19	7 (4+3)		C/G		Long Term	83.3	93.3	66.7	100	100	66.7	33.3	33.3	0	33.3	33.3	0	33.3	0	0	13.3	0	10	66.7	0	1	1	0
U605	New Zealand Caucasian	No	Yes	27	7 (3+4)	<3a	C/C	2013-09-24	No ADT	58.3	46.7	16.7	40	66.7	33.3	90	33.3	83.3	33.3	66.7	33.3	100	0	33.3	20	16.7	6.7	43.3	66.7	8	0	2
U606	New Zealand Caucasian	Yes	Yes	28	6 (3+3)		C/G	2013-09-21	No ADT	100	100	100	100	83.3	100	0	0	0	0	0	0	0	0	0	6.7	0	0	33.3	0	0	1	3
U607	Caucasian - NZ	No	Yes	26	6 (3+3)		C/C	2013-10-11	No ADT	100	100	100	100	100	100	10	0	0	0	33.3	0	0	0	0	20	0	0	0		0	1	1
U608	Caucasian - England	Yes	Yes	22	9 (4+5)	<3a	C/C	2013-10-22	No ADT	58.3	53.3	0	100	33.3	16.7	56.7	0	16.7	0	0	0	0	0	0	36.7	0	6.7	76.7	56.7	0	1	2
U609	Caucasian - Maori	Yes	Yes	27	9 (4+5)	>3a	G/G	2013-10-12	No ADT	100	100	100	100	100	100	0	0	0	0	0	0	0	0	0	36.7	6.7	23.3	66.7	23.3	0	0	0
U610	New Zealand Caucasian	Yes	Yes	27	8 (3+5)		C/G	2013-10-14	No ADT	91.7	100	66.7	100	100	100	0	0	0	0	0	0	0	0	0	16.7	6.7	6.7	76.7	33.3	1	0	0
U611	New Zealand Caucasian	Yes	Socially	26	9 (4+5)	<3a	C/G	2013-10-19	Long Term	91.7	80	83.3	66.7	83.3	100	33.3	0	0	33.3	33.3	33.3	0	0	33.3	26.7	6.7	10	16.7		2	7	10
U612	New Zealand Caucasian	No	No	24	7 (3+4)	<3a	C/G		Long Term	75	100	100	100	100	100	23.3	0	0	0	33.3	0	0	0	0	20	6.7	10	33.3	43.3	2	0	0
U613	Caucasian (English)	No	Yes	28	7 (3+4)		CG	2013-11-15	No ADT	100	100	100	100	100	100	0	0	0	0	0	0	0	0	0	0	0	0	0	0	0	0	0
U615	New Zealand Caucasian	No	Yes	23	6 (3+3)	<3a	G/G	2013-11-25	No ADT	66.7	40	0	60	100	16.7	76.7	0	66.7	0	0	33.3	33.3	0	0	13.3	0	10	0		2	4	9
U616		No	No	23	7 (3+4)	<3a	C/G	2013-11-15	Short Term	41.7	6.7	0	33.3	66.7	0	100	100	83.3	0	100	66.7	66.7	100	0			6.7			1	1	2
U618	New Zealand Caucasian	Yes	Yes	29	9 (4+5)	<3a	GG	2013-12-06	Short Term	100	86.7	100	73.3	83.3	100	23.3	0	0	0	33.3	0	0	0	0	30	0	10	66.7		1	0	0
U619	New Zealand Caucasian	No	Yes	33	7(3+4)	<3a	CG	2013-12-02	No ADT	41.7	73.3	33.3	73.3	83.3	66.7	56.7	0	50	66.7	33.3	33.3	66.7	0	33.3	63.3	6.7	16.7	0	100	1	1	3
UR024	New Zealand Caucasian	Yes	Yes	27		<3a		2014-01-04	Shor Term	75	100	100	100	100	100	0	0	0	0	0	0		0	0	3.3	16.7	16.7	0		1	0	0
UR027	New Zealand Caucasian	Yes	Yes	30	6			2013-12-19	Long Term	66.7	93.3	66.7	73.3	50	83.3	33.3	0	6.7	0	33.3	0	0	0	0	30	6.7	40	66.7	90	9	7	10
UR028	New Zealand Caucasian	No	Yes	34	7 (4+3)			2014-02-23	Long Term	66.7	100	83.3	83.3	50	66.7	33.3	16.7	0	0	33.3	0	0	0	0	33.3	0	16.7	66.7	66.7	5	0	1
UR036	New Zealand Caucasian	No	No		9 (4+5)			2014-02-03	Long term	58.3	100	83.3	73.3	66.7	83.3	23.3	0	0	33.3	33.3	0	33.3	0	0	16.7	0	23.3	0	100	13	3	13
UR057	New Zealand Caucasian	No	Yes	22	6 (3+3)			2013-12-13	No ADT	83.3	100	66.7	66.7	83.3	66.7	10	0	33.3	0	33.3	0	0	33.3	0	30	33.3	10	33.3	43.3	3	4	11
UR058	Caucasian (English)	Yes	Yes	27	7 (3+4)			2013-12-20	Short Term	66.7	86.7	100	100	100	100	33.3	0	0	0	33.3	0	0	0	0	30	6.7	0	33.3		1	0	3
UR062	New Zealand Caucasian	No	No	25	8 (4+4)			2014-02-13	Short Term	100	100	100	100	100	100	0	0	0	0	0	0	33.3	0	0	6.7	0	0	0		0	1	0
UR064	New Zealand Caucasian	No	Yes	27	7 (4+3)			2013-12-20	No ADT	50	66.7	33.3	66.7	83.3	66.7	100	0	16.7	0	0	0	0	0	33.3	43.3	6.7	0	56.7	66.7	0	0	4
UR065	New Zealand Caucasian	No	No		7 (3+4)			2014-03-05	No ADT	83.3	86.7	66.7	93.3	83.3	66.7	23.3	0	16.7	0	0	0	0	66.7	0	46.7	26.7	0	56.7	23.3	2	1	5
UR083	New Zealand Caucasian	Yes	Yes	29	7 (3+4)			2013-12-23	No ADT	66.7	93.3	33.3	66.7	66.7	100	33.3	0	0	0	0	0	0	0	0	6.7	6.7	0	66.7	56.7	3	2	9
UR109	New Zealand Caucasian	No	No		7 (3+4)			2014-02-16	No ADT	75	66.7	33.3	73.3	66.7	66.7	33.3	0	33.3	0	33.3	0	0	66.7	0	66.7	16.7	0	56.7	33.3	1	0	7
UW002	New Zealand Caucasian	No	Yes	31	7 (3+4)		C/C	2013-12-14	No ADT	91.7	73.3	66.7	100	100	100	10	0	0	0	0	0	33.3	0	0	13.3	0	0	43.3	43.3	0	0	0
UW005	New Zealand Caucasian	Yes	Yes	25	7 (3+4)		C/G	2013-12-16	No ADT	66.7	100	100	100	100	100	0	0	0	0	33.3	0	66.7	0	33.3	20	26.7	0	66.7	43.3	0	2	2
UW007	New Zealand Caucasian	Yes	Yes		7 (3+4)		C/C	2013-12-19	No ADT	100	93.3	100	100	83.3	83.3	0	0	0	0	0	0	0	0	0	20	0	6.7	76.7	10	0	1	2
UW008	New Zealand Caucasian	No	Yes	25.5	7 (3+4)		C/C	2013-05-07	No ADT	33.3	40	16.7	93.3	83.3	50	56.7	0	50	0	33.3	0	0	0	66.7	6.7	0	0	0		4	0	0
